# Supplementary material for: Mendelian Randomization Analysis of Systemic Iron Status and Risk of Different Types of Kidney Disease
Source: Nutrients. 2024 Jun 21;16(13):1978. doi: 10.3390/nu16131978 (PMC11243746; doi:10.3390/nu16131978)
Supplement: Supplementary file 1 [file nutrients-16-01978-s001.zip]

Archive with 1 entries (1 files):
- nutrients-2987406-supplementary.xlsx
