# Supplementary material for: Mendelian Randomization Analysis of Systemic Iron Status and Risk of Different Types of Kidney Disease
Source: Nutrients. 2024 Jun 21;16(13):1978. doi: 10.3390/nu16131978 (PMC11243746; doi:10.3390/nu16131978)
Supplement: Supplementary file 1 [file nutrients-16-01978-s001.zip › nutrients-2987406-supplementary.xlsx]

## Sheet: Supplementary Tables
Supplementary Tables
Supplementary Table S1. Characteristics and statistics of studies on systemic iron status.
Supplementary Table S2. Descriptions of the studies included in the GWAS of IgAN, AKD, and CKD.
Supplementary Table S3. Characteristics of genetic instruments for systemic iron status in the strategy 1 of IgAN.
Supplementary Table S4. Characteristics of genetic instruments for systemic iron status in the strategy 1 of AKD.
Supplementary Table S5. Characteristics of genetic instruments for systemic iron status in the strategy 1 of CKD.
Supplementary Table S6. The R2 and F of the strategy 1 in IgAN in univariable Mendelian randomization analyses.
Supplementary Table S7. The R2 and F of the strategy 1 in AKD in univariable Mendelian randomization analyses.
Supplementary Table S8. The R2 and F of the strategy 1 in CKD in univariable Mendelian randomization analyses.
Supplementary Table S9. The R2 and F of the strategy 2 in IgAN in univariable Mendelian randomization analyses.
Supplementary Table S10. The R2 and F of the strategy 2 in AKD in univariable Mendelian randomization analyses.
Supplementary Table S11. The R2 and F of the strategy 2 in CKD in univariable Mendelian randomization analyses.
Supplementary Table S12. The R2 and F of the strategy 3 in IgAN in univariable Mendelian randomization analyses.
Supplementary Table S13. The R2 and F of the strategy 3 in AKD in univariable Mendelian randomization analyses.
Supplementary Table S14. The R2 and F of the strategy 3 in CKD in univariable Mendelian randomization analyses.
Supplementary Table S15. The power of systemic iron status in IgAN in univariable Mendelian randomization analyses.
Supplementary Table S16. The power of systemic iron status in AKD in univariable Mendelian randomization analyses.
Supplementary Table S17. The power of systemic iron status in CKD in univariable Mendelian randomization analyses.
Supplementary Table S18. Association phenotypes of instrumental variables for the strategy 1 of IgAN.
Supplementary Table S19. Association phenotypes of instrumental variables for the strategy 2 of IgAN.
Supplementary Table S20. Association phenotypes of instrumental variables for the strategy 3 of IgAN.
Supplementary Table S21. Association phenotypes of instrumental variables for the strategy 1 of AKD.
Supplementary Table S22. Association phenotypes of instrumental variables for the strategy 2 of AKD.
Supplementary Table S23. Association phenotypes of instrumental variables for the strategy 3 of AKD.
Supplementary Table S24. Association phenotypes of instrumental variables for the strategy 1 of CKD.
Supplementary Table S25. Association phenotypes of instrumental variables for the strategy 2 of CKD.
Supplementary Table S26. Association phenotypes of instrumental variables for the strategy 3 of CKD.
Supplementary Table S27. Pleiotropy in the strategy 1 of IgAN.
Supplementary Table S28. Pleiotropy in the strategy 1 of AKD.
Supplementary Table S29. Pleiotropy in the strategy 1 of CKD.
Supplementary Table S30. Heterogeneity in the strategy 1 of IgAN.
Supplementary Table S31. Heterogeneity in the strategy 1 of AKD.
Supplementary Table S32. Heterogeneity in the strategy 1 of CKD.
Supplementary Table S33. Association between genetically instrumented systemic iron status and IgAN.
Supplementary Table S34. Association between genetically instrumented systemic iron status and AKD.
Supplementary Table S35. Association between genetically instrumented systemic iron status and CKD.
Supplementary Table S36. Model diagnostics for MR-BMA analysis using q statistic for the instruments based on the best individual models with PP > 0.02 in the strategy 1 of IgAN.
Supplementary Table S37. Model diagnostics for MR-BMA analysis using q statistic for the instruments based on the best individual models with PP > 0.02 in the strategy 1 of AKD.
Supplementary Table S38. Model diagnostics for MR-BMA analysis using q statistic for the instruments based on the best individual models with PP > 0.02 in the strategy 1 of CKD.
Supplementary Table S39. Model diagnostics for MR-BMA analysis using Cd for the instruments based on the best individual models with PP > 0.02 in the strategy 1 of IgAN.
Supplementary Table S40. Model diagnostics for MR-BMA analysis using Cd for the instruments based on the best individual models with PP > 0.02 in the strategy 1 of AKD.
Supplementary Table S41. Model diagnostics for MR-BMA analysis using Cd for the instruments based on the best individual models with PP > 0.02 in the strategy 1 of CKD.

## Sheet: ST1
Supplementary Table S1. Characteristics and statistics of studies on systemic iron status.
Phenotype	Cohort	N	Min	Max	Mean	SD	Median	PC25	PC75	IQR
Iron (μmol/L)	Iceland (deCODE genetics)	129305	0	257	15.2	6.5	15	11	19	8
	UK (INTERVAL study)	45438	1	369	17.8	7.4	17	13	22	9
	Denmark (Danish Blood Donor Study)	-	-	-	-	-	-	-	-	-
Ferritin (μg/L)	Iceland (deCODE genetics)	181510	0.1	58459	126.2	224.6	72	36	152.5	116.5
	UK (INTERVAL study)	45379	0.9	2675	48.7	54.7	35	20	60.7	40.7
	Denmark (Danish Blood Donor Study)	33727	1	5671	65.1	51.8	51.5	33.4	80.2	46.8
Transferrin saturation (%)	Iceland (deCODE genetics)	95308	0.1	99	23.9	11.4	22.8	16.2	30.1	14
	UK (INTERVAL study)	45432	0.3	99.3	27.6	11.7	26.3	19.6	33.9	14.2
	Denmark (Danish Blood Donor Study)	-	-	-	-	-	-	-	-	-
Total iron binding capacity (μmol/L)	Iceland (deCODE genetics)	99591	1	189	64	12.8	63	56	71.3	15.3
	UK (INTERVAL study)	45432	3.7	342	66.6	16.6	65.2	57	74.1	17.1
	Denmark (Danish Blood Donor Study)	-	-	-	-	-	-	-	-	-

## Sheet: ST2
Supplementary Table S2. Descriptions of the studies included in the GWAS of IgAN, AKD, and CKD.
Outcome	Abbreviation	ICD-10	Consortium or cohort study	Sample size
Immunoglobulin A nephropathy	IgAN	N02.8	The Biobank Jpan (BBJ), The UK Biobank (UKB), FinnGen (FG)	15658 (case)/637485 (control)
Acute kidney disease	AKD	N17	The Biobank Jpan (BBJ), The UK Biobank (UKB), FinnGen (FG)	8,160 (case)/648,916 (control)
Chronic kidney disease	CKD	N18	The Biobank Jpan (BBJ), The UK Biobank (UKB), FinnGen (FG)	10404 (case)/648916 (control)

## Sheet: ST3
Supplementary Table S3. Characteristics of genetic instruments for systemic iron status in the strategy 1 of IgAN.
snvs	effect_allele	other_allele	eaf	genes	bx_Iron	bxse_Iron	bxp_Iron	nx_Iron	bx_Ferritin	bxse_Ferritin	bxp_Ferritin	nx_Ferritin	bx_TfSat	bxse_TfSat	bxp_TfSat	nx_TfSat	bx_TIBC	bxse_TIBC	bxp_TIBC	nx_TIBC	by_ARF	byse_ARF	byp_ARF	ny_ARF	ny_ARF_case	ny_ARF_ctrl	by_CKD	byse_CKD	byp_CKD	ny_CKD	ny_CKD_case	ny_CKD_ctrl	by_IgAN	byse_IgAN	byp_IgAN	ny_IgAN	ny_IgAN_case	ny_IgAN_ctrl	proxy_status	proxy_snvs	proxy_ea	proxy_oa	proxy_eaf	proxy_r2
rs7749494	A	G	0.0580237	CARMIL1/LOC124901281	0.1305	0.00675392	3.5e-83	163511	0.0492	0.00589701	7.23e-17	246139	0.2094	0.00759788	3.33e-167	131471	-0.2135	0.00779173	2.68e-165	135430	0.0098	0.0281	0.7285	657076	8160	648916	0.0493	0.0279	0.07731	659320	10404	648916	0.0069	0.0193	0.7218	653143	15658	637485	FALSE	FALSE	FALSE	FALSE	0	0
rs1937130	A	T	0.322451	SLC17A1	-0.0462	0.0040122	1.11e-30	163511	-0.0213	0.00346181	7.61e-10	246139	-0.0677	0.004551	4.73e-50	131471	0.0625	0.00467197	8.17e-41	135430	-0.0114	0.018	0.5279	657076	8160	648916	-0.018	0.0184	0.3291	659320	10404	648916	0.007	0.0119	0.5582	653143	15658	637485	FALSE	FALSE	FALSE	FALSE	0	0
rs1799945	G	C	0.101699	HFE/HFE-AS1	0.1709	0.00584979	1.26e-187	163511	0.0591	0.0050575	1.51e-31	246139	0.2127	0.00658428	6.1e-229	131471	-0.1159	0.00674929	4.29e-66	135430	-0.0185	0.0231	0.4226	657076	8160	648916	0.0162	0.022	0.4623	659320	10404	648916	0.0107	0.0163	0.5098	653143	15658	637485	FALSE	FALSE	FALSE	FALSE	0	0
rs71559032	G	A	0.0259042	-	0.133	0.00733699	1.94e-73	163511	0.0604	0.00641796	4.91e-21	246139	0.2299	0.00825102	7.45e-171	131471	-0.2444	0.00843884	2.02e-184	135430	-0.0018	0.0328	0.956	657076	8160	648916	-0.0203	0.0336	0.5457	659320	10404	648916	0.0105	0.0216	0.6269	653143	15658	637485	FALSE	FALSE	FALSE	FALSE	0	0
rs855791	G	A	0.646861	TMPRSS6	0.1709	0.00461072	1e-300	163511	0.0444	0.00349687	6.14e-37	246139	0.1714	0.00462421	1e-300	131471	-0.026	0.00468588	2.88e-08	135430	0.0357	0.0161	0.02693	657076	8160	648916	0.0188	0.0143	0.1875	659320	10404	648916	0.013	0.0118	0.2684	653143	15658	637485	FALSE	FALSE	FALSE	FALSE	0	0

## Sheet: ST4
Supplementary Table S4. Characteristics of genetic instruments for systemic iron status in the strategy 1 of AKD.
snvs	effect_allele	other_allele	eaf	genes	bx_Iron	bxse_Iron	bxp_Iron	nx_Iron	bx_Ferritin	bxse_Ferritin	bxp_Ferritin	nx_Ferritin	bx_TfSat	bxse_TfSat	bxp_TfSat	nx_TfSat	bx_TIBC	bxse_TIBC	bxp_TIBC	nx_TIBC	by_ARF	byse_ARF	byp_ARF	ny_ARF	ny_ARF_case	ny_ARF_ctrl	by_CKD	byse_CKD	byp_CKD	ny_CKD	ny_CKD_case	ny_CKD_ctrl	by_IgAN	byse_IgAN	byp_IgAN	ny_IgAN	ny_IgAN_case	ny_IgAN_ctrl	proxy_status	proxy_snvs	proxy_ea	proxy_oa	proxy_eaf	proxy_r2
rs7749494	A	G	0.0580237	CARMIL1/LOC124901281	0.1305	0.00675392	3.5e-83	163511	0.0492	0.00589701	7.23e-17	246139	0.2094	0.00759788	3.33e-167	131471	-0.2135	0.00779173	2.68e-165	135430	0.0098	0.0281	0.7285	657076	8160	648916	0.0493	0.0279	0.07731	659320	10404	648916	0.0069	0.0193	0.7218	653143	15658	637485	FALSE	FALSE	FALSE	FALSE	0	0
rs1937130	A	T	0.322451	SLC17A1	-0.0462	0.0040122	1.11e-30	163511	-0.0213	0.00346181	7.61e-10	246139	-0.0677	0.004551	4.73e-50	131471	0.0625	0.00467197	8.17e-41	135430	-0.0114	0.018	0.5279	657076	8160	648916	-0.018	0.0184	0.3291	659320	10404	648916	0.007	0.0119	0.5582	653143	15658	637485	FALSE	FALSE	FALSE	FALSE	0	0
rs1800562	A	G	0.0387973	HFE/HFE-AS1	0.2727	0.00767989	3.66e-276	163511	0.1328	0.0068196	1.85e-84	246139	0.4466	0.0120488	1e-300	131471	-0.4491	0.0121163	1e-300	135430	0.0418	0.0316	0.1853	657076	8160	648916	0.0023	0.0314	0.9406	659320	10404	648916	0.0484	0.0216	0.02517	653143	15658	637485	FALSE	FALSE	FALSE	FALSE	0	0
rs71559032	G	A	0.0259042	-	0.133	0.00733699	1.94e-73	163511	0.0604	0.00641796	4.91e-21	246139	0.2299	0.00825102	7.45e-171	131471	-0.2444	0.00843884	2.02e-184	135430	-0.0018	0.0328	0.956	657076	8160	648916	-0.0203	0.0336	0.5457	659320	10404	648916	0.0105	0.0216	0.6269	653143	15658	637485	FALSE	FALSE	FALSE	FALSE	0	0

## Sheet: ST5
Supplementary Table S5. Characteristics of genetic instruments for systemic iron status in the strategy 1 of CKD.
snvs	effect_allele	other_allele	eaf	genes	bx_Iron	bxse_Iron	bxp_Iron	nx_Iron	bx_Ferritin	bxse_Ferritin	bxp_Ferritin	nx_Ferritin	bx_TfSat	bxse_TfSat	bxp_TfSat	nx_TfSat	bx_TIBC	bxse_TIBC	bxp_TIBC	nx_TIBC	by_ARF	byse_ARF	byp_ARF	ny_ARF	ny_ARF_case	ny_ARF_ctrl	by_CKD	byse_CKD	byp_CKD	ny_CKD	ny_CKD_case	ny_CKD_ctrl	by_IgAN	byse_IgAN	byp_IgAN	ny_IgAN	ny_IgAN_case	ny_IgAN_ctrl	proxy_status	proxy_snvs	proxy_ea	proxy_oa	proxy_eaf	proxy_r2
rs7749494	A	G	0.0580237	CARMIL1/LOC124901281	0.1305	0.00675392	3.5e-83	163511	0.0492	0.00589701	7.23e-17	246139	0.2094	0.00759788	3.33e-167	131471	-0.2135	0.00779173	2.68e-165	135430	0.0098	0.0281	0.7285	657076	8160	648916	0.0493	0.0279	0.07731	659320	10404	648916	0.0069	0.0193	0.7218	653143	15658	637485	FALSE	FALSE	FALSE	FALSE	0	0
rs1937130	A	T	0.322451	SLC17A1	-0.0462	0.0040122	1.11e-30	163511	-0.0213	0.00346181	7.61e-10	246139	-0.0677	0.004551	4.73e-50	131471	0.0625	0.00467197	8.17e-41	135430	-0.0114	0.018	0.5279	657076	8160	648916	-0.018	0.0184	0.3291	659320	10404	648916	0.007	0.0119	0.5582	653143	15658	637485	FALSE	FALSE	FALSE	FALSE	0	0
rs1799945	G	C	0.101699	HFE/HFE-AS1	0.1709	0.00584979	1.26e-187	163511	0.0591	0.0050575	1.51e-31	246139	0.2127	0.00658428	6.1e-229	131471	-0.1159	0.00674929	4.29e-66	135430	-0.0185	0.0231	0.4226	657076	8160	648916	0.0162	0.022	0.4623	659320	10404	648916	0.0107	0.0163	0.5098	653143	15658	637485	FALSE	FALSE	FALSE	FALSE	0	0
rs71559032	G	A	0.0259042	-	0.133	0.00733699	1.94e-73	163511	0.0604	0.00641796	4.91e-21	246139	0.2299	0.00825102	7.45e-171	131471	-0.2444	0.00843884	2.02e-184	135430	-0.0018	0.0328	0.956	657076	8160	648916	-0.0203	0.0336	0.5457	659320	10404	648916	0.0105	0.0216	0.6269	653143	15658	637485	FALSE	FALSE	FALSE	FALSE	0	0
rs855791	G	A	0.646861	TMPRSS6	0.1709	0.00461072	1e-300	163511	0.0444	0.00349687	6.14e-37	246139	0.1714	0.00462421	1e-300	131471	-0.026	0.00468588	2.88e-08	135430	0.0357	0.0161	0.02693	657076	8160	648916	0.0188	0.0143	0.1875	659320	10404	648916	0.013	0.0118	0.2684	653143	15658	637485	FALSE	FALSE	FALSE	FALSE	0	0

## Sheet: ST6
Supplementary Table S6. The R2 and F of the strategy 1 in IgAN in univariable Mendelian randomization analyses.
Phenotype	snvs	effect_allele	other_allele	eaf	beta	se	pval	gene	nx	k	R2	F
Iron	rs7749494	A	G	0.0580237	0.1305	0.00675392	3.5e-83	CARMIL1/LOC124901281	163511	1	0.00186164	304.963
Iron	rs1937130	A	T	0.322451	-0.0462	0.0040122	1.11e-30	SLC17A1	163511	1	0.000932649	152.639
Iron	rs1799945	G	C	0.101699	0.1709	0.00584979	1.26e-187	HFE/HFE-AS1	163511	1	0.00533644	877.238
Iron	rs1800562	A	G	0.0387973	0.2727	0.00767989	3.66e-276	HFE/HFE-AS1	163511	1	0.00554647	911.956
Iron	rs71559032	G	A	0.0259042	0.133	0.00733699	1.94e-73	-	163511	1	0.000892699	146.095
Iron	rs855791	G	A	0.646861	0.1709	0.00461072	1e-300	TMPRSS6	163511	1	0.0133435	2211.29
Ferritin	rs7749494	A	G	0.0580237	0.0492	0.00589701	7.23e-17	CARMIL1/LOC124901281	246139	1	0.00026461	65.1475
Ferritin	rs1937130	A	T	0.322451	-0.0213	0.00346181	7.61e-10	SLC17A1	246139	1	0.000198241	48.8041
Ferritin	rs1799945	G	C	0.101699	0.0591	0.0050575	1.51e-31	HFE/HFE-AS1	246139	1	0.000638179	157.18
Ferritin	rs1800562	A	G	0.0387973	0.1328	0.0068196	1.85e-84	HFE/HFE-AS1	246139	1	0.00131535	324.184
Ferritin	rs71559032	G	A	0.0259042	0.0604	0.00641796	4.91e-21	-	246139	1	0.000184109	45.3244
Ferritin	rs855791	G	A	0.646861	0.0444	0.00349687	6.14e-37	TMPRSS6	246139	1	0.000900643	221.881
TfSat	rs7749494	A	G	0.0580237	0.2094	0.00759788	3.33e-167	CARMIL1/LOC124901281	131471	1	0.00479324	633.197
TfSat	rs1937130	A	T	0.322451	-0.0677	0.004551	4.73e-50	SLC17A1	131471	1	0.00200268	263.819
TfSat	rs1799945	G	C	0.101699	0.2127	0.00658428	6.1e-229	HFE/HFE-AS1	131471	1	0.00826614	1095.8
TfSat	rs1800562	A	G	0.0387973	0.4466	0.0120488	1e-300	HFE/HFE-AS1	131471	1	0.0148759	1985.25
TfSat	rs71559032	G	A	0.0259042	0.2299	0.00825102	7.45e-171	-	131471	1	0.00266735	351.611
TfSat	rs855791	G	A	0.646861	0.1714	0.00462421	1e-300	TMPRSS6	131471	1	0.0134217	1788.55
TIBC	rs7749494	A	G	0.0580237	-0.2135	0.00779173	2.68e-165	CARMIL1/LOC124901281	135430	1	0.00498278	678.187
TIBC	rs1937130	A	T	0.322451	0.0625	0.00467197	8.17e-41	SLC17A1	135430	1	0.00170685	231.55
TIBC	rs1799945	G	C	0.101699	-0.1159	0.00674929	4.29e-66	HFE/HFE-AS1	135430	1	0.00245434	333.204
TIBC	rs1800562	A	G	0.0387973	-0.4491	0.0121163	1e-300	HFE/HFE-AS1	135430	1	0.0150429	2068.35
TIBC	rs71559032	G	A	0.0259042	-0.2444	0.00843884	2.02e-184	-	135430	1	0.00301442	409.471
TIBC	rs855791	G	A	0.646861	-0.026	0.00468588	2.88e-08	TMPRSS6	135430	1	0.00030884	41.8385

## Sheet: ST7
Supplementary Table S7. The R2 and F of the strategy 1 in AKD in univariable Mendelian randomization analyses.
Phenotype	snvs	effect_allele	other_allele	eaf	beta	se	pval	gene	nx	k	R2	F
Iron	rs7749494	A	G	0.0580237	0.1305	0.00675392	3.5e-83	CARMIL1/LOC124901281	163511	1	0.00186164	304.963
Iron	rs1937130	A	T	0.322451	-0.0462	0.0040122	1.11e-30	SLC17A1	163511	1	0.000932649	152.639
Iron	rs1799945	G	C	0.101699	0.1709	0.00584979	1.26e-187	HFE/HFE-AS1	163511	1	0.00533644	877.238
Iron	rs1800562	A	G	0.0387973	0.2727	0.00767989	3.66e-276	HFE/HFE-AS1	163511	1	0.00554647	911.956
Iron	rs71559032	G	A	0.0259042	0.133	0.00733699	1.94e-73	-	163511	1	0.000892699	146.095
Iron	rs855791	G	A	0.646861	0.1709	0.00461072	1e-300	TMPRSS6	163511	1	0.0133435	2211.29
Ferritin	rs7749494	A	G	0.0580237	0.0492	0.00589701	7.23e-17	CARMIL1/LOC124901281	246139	1	0.00026461	65.1475
Ferritin	rs1937130	A	T	0.322451	-0.0213	0.00346181	7.61e-10	SLC17A1	246139	1	0.000198241	48.8041
Ferritin	rs1799945	G	C	0.101699	0.0591	0.0050575	1.51e-31	HFE/HFE-AS1	246139	1	0.000638179	157.18
Ferritin	rs1800562	A	G	0.0387973	0.1328	0.0068196	1.85e-84	HFE/HFE-AS1	246139	1	0.00131535	324.184
Ferritin	rs71559032	G	A	0.0259042	0.0604	0.00641796	4.91e-21	-	246139	1	0.000184109	45.3244
Ferritin	rs855791	G	A	0.646861	0.0444	0.00349687	6.14e-37	TMPRSS6	246139	1	0.000900643	221.881
TfSat	rs7749494	A	G	0.0580237	0.2094	0.00759788	3.33e-167	CARMIL1/LOC124901281	131471	1	0.00479324	633.197
TfSat	rs1937130	A	T	0.322451	-0.0677	0.004551	4.73e-50	SLC17A1	131471	1	0.00200268	263.819
TfSat	rs1799945	G	C	0.101699	0.2127	0.00658428	6.1e-229	HFE/HFE-AS1	131471	1	0.00826614	1095.8
TfSat	rs1800562	A	G	0.0387973	0.4466	0.0120488	1e-300	HFE/HFE-AS1	131471	1	0.0148759	1985.25
TfSat	rs71559032	G	A	0.0259042	0.2299	0.00825102	7.45e-171	-	131471	1	0.00266735	351.611
TfSat	rs855791	G	A	0.646861	0.1714	0.00462421	1e-300	TMPRSS6	131471	1	0.0134217	1788.55
TIBC	rs7749494	A	G	0.0580237	-0.2135	0.00779173	2.68e-165	CARMIL1/LOC124901281	135430	1	0.00498278	678.187
TIBC	rs1937130	A	T	0.322451	0.0625	0.00467197	8.17e-41	SLC17A1	135430	1	0.00170685	231.55
TIBC	rs1799945	G	C	0.101699	-0.1159	0.00674929	4.29e-66	HFE/HFE-AS1	135430	1	0.00245434	333.204
TIBC	rs1800562	A	G	0.0387973	-0.4491	0.0121163	1e-300	HFE/HFE-AS1	135430	1	0.0150429	2068.35
TIBC	rs71559032	G	A	0.0259042	-0.2444	0.00843884	2.02e-184	-	135430	1	0.00301442	409.471
TIBC	rs855791	G	A	0.646861	-0.026	0.00468588	2.88e-08	TMPRSS6	135430	1	0.00030884	41.8385

## Sheet: ST8
Supplementary Table S8. The R2 and F of the strategy 1 in CKD in univariable Mendelian randomization analyses.
Phenotype	snvs	effect_allele	other_allele	eaf	beta	se	pval	gene	nx	k	R2	F
Iron	rs7749494	A	G	0.0580237	0.1305	0.00675392	3.5e-83	CARMIL1/LOC124901281	163511	1	0.00186164	304.963
Iron	rs1937130	A	T	0.322451	-0.0462	0.0040122	1.11e-30	SLC17A1	163511	1	0.000932649	152.639
Iron	rs1799945	G	C	0.101699	0.1709	0.00584979	1.26e-187	HFE/HFE-AS1	163511	1	0.00533644	877.238
Iron	rs1800562	A	G	0.0387973	0.2727	0.00767989	3.66e-276	HFE/HFE-AS1	163511	1	0.00554647	911.956
Iron	rs71559032	G	A	0.0259042	0.133	0.00733699	1.94e-73	-	163511	1	0.000892699	146.095
Iron	rs855791	G	A	0.646861	0.1709	0.00461072	1e-300	TMPRSS6	163511	1	0.0133435	2211.29
Ferritin	rs7749494	A	G	0.0580237	0.0492	0.00589701	7.23e-17	CARMIL1/LOC124901281	246139	1	0.00026461	65.1475
Ferritin	rs1937130	A	T	0.322451	-0.0213	0.00346181	7.61e-10	SLC17A1	246139	1	0.000198241	48.8041
Ferritin	rs1799945	G	C	0.101699	0.0591	0.0050575	1.51e-31	HFE/HFE-AS1	246139	1	0.000638179	157.18
Ferritin	rs1800562	A	G	0.0387973	0.1328	0.0068196	1.85e-84	HFE/HFE-AS1	246139	1	0.00131535	324.184
Ferritin	rs71559032	G	A	0.0259042	0.0604	0.00641796	4.91e-21	-	246139	1	0.000184109	45.3244
Ferritin	rs855791	G	A	0.646861	0.0444	0.00349687	6.14e-37	TMPRSS6	246139	1	0.000900643	221.881
TfSat	rs7749494	A	G	0.0580237	0.2094	0.00759788	3.33e-167	CARMIL1/LOC124901281	131471	1	0.00479324	633.197
TfSat	rs1937130	A	T	0.322451	-0.0677	0.004551	4.73e-50	SLC17A1	131471	1	0.00200268	263.819
TfSat	rs1799945	G	C	0.101699	0.2127	0.00658428	6.1e-229	HFE/HFE-AS1	131471	1	0.00826614	1095.8
TfSat	rs1800562	A	G	0.0387973	0.4466	0.0120488	1e-300	HFE/HFE-AS1	131471	1	0.0148759	1985.25
TfSat	rs71559032	G	A	0.0259042	0.2299	0.00825102	7.45e-171	-	131471	1	0.00266735	351.611
TfSat	rs855791	G	A	0.646861	0.1714	0.00462421	1e-300	TMPRSS6	131471	1	0.0134217	1788.55
TIBC	rs7749494	A	G	0.0580237	-0.2135	0.00779173	2.68e-165	CARMIL1/LOC124901281	135430	1	0.00498278	678.187
TIBC	rs1937130	A	T	0.322451	0.0625	0.00467197	8.17e-41	SLC17A1	135430	1	0.00170685	231.55
TIBC	rs1799945	G	C	0.101699	-0.1159	0.00674929	4.29e-66	HFE/HFE-AS1	135430	1	0.00245434	333.204
TIBC	rs1800562	A	G	0.0387973	-0.4491	0.0121163	1e-300	HFE/HFE-AS1	135430	1	0.0150429	2068.35
TIBC	rs71559032	G	A	0.0259042	-0.2444	0.00843884	2.02e-184	-	135430	1	0.00301442	409.471
TIBC	rs855791	G	A	0.646861	-0.026	0.00468588	2.88e-08	TMPRSS6	135430	1	0.00030884	41.8385

## Sheet: ST9
Supplementary Table S9. The R2 and F of the strategy 2 in IgAN in univariable Mendelian randomization analyses.
Phenotype	snvs	effect_allele	other_allele	eaf	beta	se	pval	gene	nx	k	R2	F
Iron	rs13007705	T	C	0.459068	0.0289	0.00410874	2.01e-12	ERFE	163511	1	0.000414806	67.8527
Iron	rs12633819	G	A	0.324366	0.0258	0.00415541	5.34e-10	LRIG1	163511	1	0.000291753	47.7182
Iron	rs849876	A	G	0.893064	-0.0422	0.00719197	4.42e-09	PRL	163511	1	0.000340143	55.6354
Iron	rs186149452	G	A	0.00129729	0.2146	0.0280775	2.12e-14	-	163511	1	0.000119334	19.5145
Iron	rs574916933	T	C	0.00114867	0.2492	0.0268686	1.78e-20	DCDC2	163511	1	0.000142503	23.3038
Iron	rs76948288	A	G	0.0033626	0.1458	0.0246453	3.3e-09	CMAHP	163511	1	0.000142481	23.3003
Iron	rs75599179	C	T	0.00336652	0.1464	0.0243854	1.93e-09	CMAHP/LOC124901282	163511	1	0.000143823	23.5198
Iron	rs9379740	A	C	0.245954	-0.0252	0.00427395	3.72e-09	-	163511	1	0.00023555	38.5236
Iron	rs7749494	A	G	0.0580237	0.1305	0.00675392	3.5e-83	CARMIL1/LOC124901281	163511	1	0.00186164	304.963
Iron	rs75411248	G	A	0.00293853	0.2541	0.0225572	1.96e-29	CARMIL1	163511	1	0.000378348	61.8868
Iron	rs1937130	A	T	0.322451	-0.0462	0.0040122	1.11e-30	SLC17A1	163511	1	0.000932649	152.639
Iron	rs1799945	G	C	0.101699	0.1709	0.00584979	1.26e-187	HFE/HFE-AS1	163511	1	0.00533644	877.238
Iron	rs1800562	A	G	0.0387973	0.2727	0.00767989	3.66e-276	HFE/HFE-AS1	163511	1	0.00554647	911.956
Iron	rs143923288	A	G	0.000648666	0.3135	0.0235013	1.36e-40	H4C8/LOC124901287	163511	1	0.000127422	20.8373
Iron	rs145513964	G	A	0.00459814	0.252	0.0248533	3.69e-24	LOC107986583	163511	1	0.000581316	95.1056
Iron	rs3933230	C	A	0.438062	0.0322	0.00409884	3.97e-15	GUSBP2	163511	1	0.000510465	83.5082
Iron	rs13201491	A	C	0.670512	0.0296	0.00523344	1.55e-08	GUSBP2	163511	1	0.000387133	63.3242
Iron	rs71557359	A	C	0.208357	-0.0302	0.00544754	2.96e-08	GUSBP2	163511	1	0.000300871	49.21
Iron	rs193167699	T	C	0.00225695	0.1863	0.0230522	6.39e-16	LINC00240	163511	1	0.000156313	25.5626
Iron	rs183958383	T	C	0.000656102	0.2899	0.0495103	4.76e-09	-	163511	1	0.000110208	18.022
Iron	rs73739172	A	T	0.0167134	0.1886	0.0231402	3.63e-16	-	163511	1	0.00116911	191.384
Iron	rs71559032	G	A	0.0259042	0.133	0.00733699	1.94e-73	-	163511	1	0.000892699	146.095
Iron	rs187257713	G	T	0.00735305	0.1261	0.0202457	4.71e-10	-	163511	1	0.000232125	37.9634
Iron	rs113161889	T	C	0.0019018	0.1577	0.0242522	7.9e-11	-	163511	1	9.44127e-05	15.4388
Iron	rs112499816	C	A	0.0013203	0.1572	0.0238889	4.69e-11	-	163511	1	6.51678e-05	10.6562
Iron	rs2394103	A	T	0.284563	-0.0273	0.00465557	4.52e-09	LOC107986586	163511	1	0.000303462	49.6339
Iron	rs113264868	T	G	0.00136902	0.1698	0.0247097	6.34e-12	LOC105374996	163511	1	7.88354e-05	12.8913
Iron	rs113605700	A	G	0.00170868	0.17	0.0250905	1.24e-11	-	163511	1	9.8593e-05	16.1224
Iron	rs141695563	G	A	0.00150424	0.1698	0.0246344	5.47e-12	-	163511	1	8.66102e-05	14.1628
Iron	rs113530338	G	A	0.00148434	0.1757	0.0239865	2.39e-13	-	163511	1	9.15083e-05	14.9638
Iron	rs139575265	T	C	0.00283409	0.2872	0.0258148	9.44e-29	-	163511	1	0.000466209	76.2649
Iron	rs187758277	A	G	0.00276906	0.224	0.0347794	1.19e-10	LOC105375005	163511	1	0.000277111	45.3227
Iron	rs562809762	T	A	0.00397521	0.1573	0.0233434	1.6e-11	VPS52	163511	1	0.000195937	32.0438
Iron	rs545977991	A	G	0.00246218	0.147	0.0224113	5.41e-11	WDR46	163511	1	0.000106148	17.358
Iron	rs191920332	T	C	0.00231	0.14	0.0225248	5.12e-10	DAXX/SMIM40/LOC124901303	163511	1	9.03427e-05	14.7732
Iron	rs181939659	T	C	0.00220371	0.1487	0.02271	5.84e-11	-	163511	1	9.72408e-05	15.9013
Iron	rs9399136	C	T	0.186464	0.0574	0.00453656	1.08e-36	-	163511	1	0.0009996	163.607
Iron	rs12718598	C	T	0.497431	0.0266	0.00402054	3.69e-11	IKZF1	163511	1	0.000353771	57.8652
Iron	rs541172189	C	T	0.00181227	0.1559	0.0169343	3.38e-20	STAG3/CASTOR3	163511	1	8.79339e-05	14.3793
Iron	rs199710259	A	G	0.00201268	0.1574	0.0171436	4.26e-20	PMS2P1	163511	1	9.95264e-05	16.2751
Iron	rs7385804	A	C	0.64931	0.0572	0.00417353	9.42e-43	TFR2	163511	1	0.00149004	243.998
Iron	rs183181389	A	G	0.21752	-0.0346	0.00451108	1.72e-14	GIGYF1	163511	1	0.000407526	66.6613
Iron	rs7807429	T	C	0.808456	0.0405	0.00538396	5.38e-14	-	163511	1	0.000508002	83.1051
Iron	rs2406257	A	G	0.79146	0.0392	0.0053804	3.2e-13	ZAN	163511	1	0.000507248	82.9817
Iron	rs1958078	C	A	0.763445	0.0321	0.00575819	2.48e-08	SMOC1	163511	1	0.000372178	60.877
Iron	rs10421599	A	G	0.202329	-0.0295	0.00487706	1.46e-09	USF2	163511	1	0.000280903	45.9431
Iron	rs12975762	G	A	0.328472	-0.0289	0.00429439	1.7e-11	-	163511	1	0.000368458	60.2685
Iron	rs537022877	T	C	0.0090157	-0.1499	0.0273152	4.07e-08	NCF4	163511	1	0.000401513	65.6773
Iron	rs5756480	C	A	0.528303	0.0778	0.00403125	5.45e-83	TST	163511	1	0.00301672	494.754
Iron	rs141776099	A	G	0.00353947	-0.1426	0.0249403	1.08e-08	MPST/TST	163511	1	0.000143439	23.4569
Iron	rs150819749	T	G	0.00258096	-0.1195	0.0210678	1.41e-08	KCTD17	163511	1	7.35232e-05	12.0226
Iron	rs855791	G	A	0.646861	0.1709	0.00461072	1e-300	TMPRSS6	163511	1	0.0133435	2211.29
Iron	rs147708411	A	G	0.00246665	0.1452	0.0230888	3.2e-10	IL2RB	163511	1	0.000103752	16.9662
Iron	rs150706378	G	T	0.0026691	0.119	0.0200471	2.92e-09	CDC42EP1	163511	1	7.53926e-05	12.3283
Iron	rs573555348	G	A	0.00230916	0.1318	0.0206082	1.6e-10	-	163511	1	8.00405e-05	13.0884
Iron	rs540908298	G	A	0.00230813	0.1281	0.0204017	3.41e-10	PLA2G6	163511	1	7.55763e-05	12.3583
Iron	rs11703844	C	T	0.00246052	0.1262	0.0223215	1.57e-08	KCNJ4/LOC105373029	163511	1	7.8182e-05	12.7845
Iron	rs35871184	C	T	0.00231046	0.1245	0.0224812	3.06e-08	CBY1	163511	1	7.14598e-05	11.6852
Iron	rs73163096	T	C	0.0355587	-0.048	0.00870688	3.53e-08	GRAP2	163511	1	0.000158028	25.8431
Ferritin	rs7749494	A	G	0.0580237	0.0492	0.00589701	7.23e-17	CARMIL1/LOC124901281	246139	1	0.00026461	65.1475
Ferritin	rs1937130	A	T	0.322451	-0.0213	0.00346181	7.61e-10	SLC17A1	246139	1	0.000198241	48.8041
Ferritin	rs1799945	G	C	0.101699	0.0591	0.0050575	1.51e-31	HFE/HFE-AS1	246139	1	0.000638179	157.18
Ferritin	rs1800562	A	G	0.0387973	0.1328	0.0068196	1.85e-84	HFE/HFE-AS1	246139	1	0.00131535	324.184
Ferritin	rs71559032	G	A	0.0259042	0.0604	0.00641796	4.91e-21	-	246139	1	0.000184109	45.3244
Ferritin	rs5756480	C	A	0.528303	0.0255	0.00347685	2.23e-13	TST	246139	1	0.000324083	79.7947
Ferritin	rs855791	G	A	0.646861	0.0444	0.00349687	6.14e-37	TMPRSS6	246139	1	0.000900643	221.881
Ferritin	rs10801913	G	A	0.641536	-0.0237	0.0037505	2.63e-10	VANGL1	246139	1	0.000258341	63.6037
Ferritin	rs181013092	T	G	0.00377216	0.1381	0.0244768	1.68e-08	LOC105372926	246139	1	0.00014334	35.2862
Ferritin	rs185533155	T	A	0.0037713	0.1421	0.0250837	1.47e-08	LOC105372926	246139	1	0.000151729	37.3517
Ferritin	rs190974828	T	C	0.0041142	0.1414	0.0217612	8.15e-11	-	246139	1	0.000163841	40.334
Ferritin	rs6760824	C	A	0.703482	-0.0316	0.00392725	8.53e-16	TOGARAM2	246139	1	0.000416589	102.581
Ferritin	rs17050272	A	G	0.331003	0.0208	0.00353808	4.13e-09	LOC105373585	246139	1	0.000191608	47.1708
Ferritin	rs7596205	A	G	0.0752368	0.0843	0.00573107	5.62e-49	SLC40A1	246139	1	0.000988885	243.642
Ferritin	rs13021611	T	A	0.579732	0.044	0.00388519	9.86e-30	ANKAR	246139	1	0.000943385	232.421
Ferritin	rs2164830	A	G	0.117666	-0.0591	0.00507385	2.35e-31	ANKAR	246139	1	0.000725251	178.641
Ferritin	rs16831944	G	A	0.1144	-0.0593	0.00506127	1.05e-31	ANKAR	246139	1	0.000712531	175.505
Ferritin	rs369747027	C	T	0.00281756	0.1737	0.0310341	2.18e-08	PMS1	246139	1	0.000169542	41.7377
Ferritin	rs543750123	C	G	0.000991497	0.1548	0.0275622	1.95e-08	SACM1L	246139	1	4.74715e-05	11.685
Ferritin	rs561828330	G	A	0.000962471	0.1496	0.0270757	3.29e-08	LTF	246139	1	4.3039e-05	10.594
Ferritin	rs6822746	A	G	0.326509	-0.0214	0.00367005	5.51e-09	-	246139	1	0.000201412	49.5848
Ferritin	rs1694067	C	T	0.630605	0.0211	0.00354056	2.53e-09	ARL 15.00	246139	1	0.000207416	51.0635
Ferritin	rs970079	G	A	0.59483	-0.0199	0.00345363	8.31e-09	RGMB	246139	1	0.000190883	46.9922
Ferritin	rs2008598	A	G	0.762535	0.0205	0.00369744	2.95e-08	-	246139	1	0.000152194	37.4663
Ferritin	rs4841429	G	A	0.210693	0.0601	0.00642306	8.21e-21	-	246139	1	0.00120137	296.056
Ferritin	rs13253974	A	G	0.328358	0.0244	0.00365665	2.51e-11	-	246139	1	0.0002626	64.6526
Ferritin	rs72606621	A	G	0.286342	0.0214	0.00388866	3.73e-08	-	246139	1	0.000187168	46.0777
Ferritin	rs7068127	G	A	0.333716	0.0197	0.00349225	1.69e-08	A1CF	246139	1	0.000172583	42.4865
Ferritin	rs17476364	C	T	0.0649217	0.0431	0.00568919	3.57e-14	HK1	246139	1	0.000225539	55.5261
Ferritin	rs2203712	C	T	0.341389	-0.0193	0.0034701	2.67e-08	CELF1	246139	1	0.000167503	41.2357
Ferritin	rs12807014	C	T	0.211864	-0.0286	0.00391375	2.72e-13	FNBP4	246139	1	0.000273162	67.2536
Ferritin	rs3816605	C	T	0.340417	-0.0217	0.00345826	3.5e-10	NUP160	246139	1	0.000211461	52.0593
Ferritin	rs4938939	A	G	0.308105	0.0224	0.00377673	3.01e-09	MS4A7	246139	1	0.000213927	52.6665
Ferritin	rs185462545	T	C	0.00522656	-0.1584	0.0173022	5.44e-20	LIMA1	246139	1	0.000260904	64.2348
Ferritin	rs161044	C	T	0.908275	-0.0731	0.00806429	1.25e-19	SLC11A2	246139	1	0.000890368	219.348
Ferritin	rs9512463	C	T	0.639599	-0.0247	0.00416867	3.12e-09	-	246139	1	0.000281266	69.2495
Ferritin	rs28715334	T	G	0.247805	0.025	0.00433735	8.22e-09	SLC7A8	246139	1	0.000232997	57.3625
Ferritin	rs996347	C	T	0.291528	0.0486	0.0036128	2.99e-41	EGLN3	246139	1	0.000975677	240.385
Ferritin	rs143540240	C	T	0.00447469	-0.2175	0.0267804	4.6e-16	SORD2P	246139	1	0.000421467	103.782
Ferritin	rs2470929	C	T	0.0953285	-0.235	0.0275197	1.35e-17	SORD2P	246139	1	0.00952532	2367.08
Ferritin	rs111867633	G	C	0.0223795	-0.2264	0.0275316	1.98e-16	SORD2P	246139	1	0.00224287	553.293
Ferritin	rs8037719	A	G	0.0619289	-0.1436	0.0188221	2.36e-14	SORD2P	246139	1	0.0023959	591.135
Ferritin	rs74009442	A	G	0.06207	-0.1446	0.0188508	1.71e-14	SORD2P	246139	1	0.00243455	600.696
Ferritin	rs148476022	C	T	0.0619811	-0.1446	0.0188527	1.72e-14	SORD2P	246139	1	0.00243129	599.889
Ferritin	rs145454050	G	A	0.0620638	-0.1447	0.0188449	1.61e-14	SORD2P	246139	1	0.00243769	601.473
Ferritin	rs57143310	G	T	0.0622998	-0.143	0.0187791	2.64e-14	SORD2P	246139	1	0.0023892	589.479
Ferritin	rs74009443	A	T	0.0621054	-0.1374	0.0185143	1.16e-13	SORD2P	246139	1	0.00219931	542.525
Ferritin	rs147020204	A	T	0.0323563	-0.1401	0.0188206	9.77e-14	SORD2P	246139	1	0.00122908	302.895
Ferritin	rs141903284	T	C	0.0288776	-0.1405	0.0188065	7.97e-14	SORD2P	246139	1	0.00110718	272.82
Ferritin	rs72489218	A	C	0.0300833	-0.1404	0.0188616	9.79e-14	SORD2P	246139	1	0.00115034	283.466
Ferritin	rs145362615	T	C	0.0319916	-0.1379	0.0194172	1.23e-12	SORD2P	246139	1	0.00117781	290.243
Ferritin	rs72489220	T	G	0.0323871	-0.1399	0.0188454	1.14e-13	SORD2P	246139	1	0.0012267	302.308
Ferritin	rs74009448	C	T	0.0324845	-0.1406	0.0188115	7.77e-14	SORD2P	246139	1	0.00124261	306.233
Ferritin	rs370328549	C	T	0.0325834	-0.142	0.0188078	4.35e-14	SORD2P	246139	1	0.00127121	313.29
Ferritin	rs16975720	C	A	0.0202725	-0.1453	0.0189131	1.56e-14	SORD2P	246139	1	0.000838636	206.593
Ferritin	rs16977224	G	A	0.0318096	-0.1394	0.0187568	1.07e-13	SORD2P	246139	1	0.00119694	294.965
Ferritin	rs147391272	A	G	0.030191	-0.14	0.0188438	1.09e-13	SORD2P	246139	1	0.00114776	282.83
Ferritin	rs80052437	C	T	0.0324578	-0.1403	0.0188586	1.01e-13	SORD2P	246139	1	0.00123633	304.683
Ferritin	rs75134705	A	G	0.0302784	-0.1406	0.0188505	8.74e-14	SORD2P	246139	1	0.00116086	286.063
Ferritin	rs79727503	A	C	0.0334894	-0.1406	0.0188358	8.36e-14	SORD2P	246139	1	0.00127972	315.39
Ferritin	rs146486103	G	A	0.0298752	-0.1403	0.0189304	1.25e-13	SORD2P	246139	1	0.00114099	281.162
Ferritin	rs73404677	G	A	0.0202221	-0.1682	0.0240922	2.92e-12	SORD2P	246139	1	0.00112108	276.248
Ferritin	rs146203638	T	C	0.0321153	-0.1376	0.0184528	8.86e-14	SORD2P	246139	1	0.00117707	290.062
Ferritin	rs55833848	C	A	0.0322302	-0.1419	0.0189977	8.06e-14	SORD2P	246139	1	0.00125612	309.566
Ferritin	rs138357258	C	G	0.0203174	-0.1742	0.0242723	7.13e-13	SORD2P	246139	1	0.00120803	297.702
Ferritin	rs74009450	G	A	0.0300955	-0.14	0.0187795	8.99e-14	SORD2P/LOC105370798	246139	1	0.00114424	281.962
Ferritin	rs79278821	A	G	0.0434851	-0.1413	0.0190125	1.07e-13	SORD2P/LOC105370798	246139	1	0.00166091	409.492
Ferritin	rs533980430	A	C	0.0198891	-0.1756	0.0242473	4.42e-13	SORD2P	246139	1	0.00120218	296.257
Ferritin	rs139552333	A	G	0.0221636	-0.1649	0.0241171	8.06e-12	SORD2P	246139	1	0.00117863	290.448
Ferritin	rs12324450	C	G	0.0222901	-0.1642	0.0240109	8e-12	SORD2P	246139	1	0.00117517	289.592
Ferritin	rs75536453	G	T	0.00566439	-0.1456	0.0190617	2.2e-14	SORD2P	246139	1	0.000238802	58.7922
Ferritin	rs148552377	T	C	0.0395512	-0.1399	0.0188048	1.01e-13	SORD2P	246139	1	0.00148696	366.541
Ferritin	rs111561139	A	T	0.022381	-0.1641	0.0239712	7.61e-12	SORD2P	246139	1	0.00117841	290.393
Ferritin	rs2077533	C	T	0.0395716	-0.1398	0.0188519	1.21e-13	SORD2P	246139	1	0.00148557	366.198
Ferritin	rs59925024	T	C	0.0395668	-0.1403	0.0187863	8.13e-14	SORD2P	246139	1	0.00149604	368.783
Ferritin	rs74009454	A	T	0.0429985	-0.1395	0.0187424	9.84e-14	SORD2P	246139	1	0.00160156	394.836
Ferritin	rs2084834	A	G	0.0435037	-0.1392	0.0187452	1.12e-13	SORD2P	246139	1	0.00161257	397.553
Ferritin	rs112375926	C	G	0.0216563	-0.1713	0.0241314	1.26e-12	SORD2P	246139	1	0.00124343	306.435
Ferritin	rs77874879	T	A	0.0426964	-0.1395	0.0187437	9.88e-14	SORD2P	246139	1	0.00159082	392.182
Ferritin	rs58952478	T	C	0.0393524	-0.1405	0.0188371	8.74e-14	SORD2P	246139	1	0.00149251	367.912
Ferritin	rs56329319	C	T	0.0406599	-0.1405	0.0188302	8.56e-14	SORD2P	246139	1	0.00154	379.637
Ferritin	rs10438306	T	G	0.0225016	-0.1682	0.0241517	3.3e-12	SORD2P	246139	1	0.00124455	306.71
Ferritin	rs10438268	T	A	0.0224891	-0.1694	0.0242869	3.06e-12	SORD2P	246139	1	0.00126168	310.939
Ferritin	rs79907261	C	G	0.0396286	-0.1407	0.0187951	7.1e-14	SORD2P	246139	1	0.00150684	371.448
Ferritin	rs77397161	A	G	0.0399077	-0.1397	0.0187909	1.05e-13	SORD2P	246139	1	0.00149552	368.654
Ferritin	rs76063867	G	A	0.0398276	-0.1421	0.0188284	4.45e-14	SORD2P	246139	1	0.00154437	380.715
Ferritin	rs113695774	T	G	0.0223898	-0.1704	0.0241597	1.75e-12	SORD2P	246139	1	0.00127111	313.266
Ferritin	rs10152915	A	G	0.0397662	-0.1399	0.0188114	1.03e-13	SORD2P	246139	1	0.00149471	368.454
Ferritin	rs75787716	A	G	0.0398564	-0.1399	0.0187981	9.9e-14	SORD2P	246139	1	0.00149796	369.256
Ferritin	rs74009458	T	A	0.0408747	-0.1406	0.0188085	7.7e-14	SORD2P	246139	1	0.00155	382.104
Ferritin	rs74244944	T	C	0.0398161	-0.1429	0.0187755	2.72e-14	SORD2P	246139	1	0.00156138	384.914
Ferritin	rs74009459	G	A	0.0396761	-0.1399	0.0188364	1.11e-13	SORD2P	246139	1	0.00149146	367.652
Ferritin	rs12324633	T	C	0.0395752	-0.1403	0.0187968	8.39e-14	SORD2P	246139	1	0.00149635	368.858
Ferritin	rs12324756	G	A	0.0408508	-0.1404	0.018724	6.46e-14	SORD2P	246139	1	0.00154472	380.802
Ferritin	rs1829895	A	T	0.0396386	-0.1405	0.0188015	7.85e-14	SORD2P	246139	1	0.00150292	370.481
Ferritin	rs73415309	C	T	0.0224407	-0.1704	0.0241514	1.72e-12	SORD2P	246139	1	0.00127394	313.964
Ferritin	rs60480925	G	A	0.0408293	-0.1407	0.0188253	7.78e-14	SORD2P	246139	1	0.00155055	382.24
Ferritin	rs1818870	C	T	0.0409751	-0.1409	0.0188171	7e-14	SORD2P	246139	1	0.00156028	384.642
Ferritin	rs55721737	G	A	0.0407382	-0.1405	0.018809	8.03e-14	SORD2P	246139	1	0.00154284	380.337
Ferritin	rs74009467	A	G	0.0397957	-0.1409	0.0188046	6.74e-14	SORD2P	246139	1	0.00151723	374.014
Ferritin	rs73415323	T	C	0.0223592	-0.1742	0.0241497	5.46e-13	SORD2P	246139	1	0.00132667	326.976
Ferritin	rs537723145	G	C	0.00334982	-0.2025	0.0191071	3.04e-26	SORD2P	246139	1	0.000273807	67.4125
Ferritin	rs56282581	A	G	0.0397379	-0.1403	0.0188042	8.58e-14	SORD2P	246139	1	0.00150224	370.314
Ferritin	rs111334364	T	C	0.0223957	-0.1697	0.0242015	2.35e-12	SORD2P	246139	1	0.00126102	310.775
Ferritin	rs112471377	T	C	0.0224141	-0.1714	0.0242215	1.48e-12	SORD2P	246139	1	0.00128744	317.296
Ferritin	rs74009474	A	G	0.0397935	-0.1755	0.0230757	2.84e-14	SORD2P	246139	1	0.00235375	580.712
Ferritin	rs2412921	T	C	0.0629602	-0.1744	0.0230118	3.49e-14	-	246139	1	0.00358878	886.514
Ferritin	rs1403733	A	T	0.0388826	-0.1765	0.0231123	2.23e-14	-	246139	1	0.00232837	574.435
Ferritin	rs113513695	T	C	0.0237106	-0.1349	0.0193103	2.83e-12	-	246139	1	0.000842512	207.548
Ferritin	rs59157843	G	A	0.0390031	-0.1762	0.0231097	2.45e-14	-	246139	1	0.00232736	574.185
Ferritin	rs60775307	A	T	0.0387562	-0.1771	0.0231118	1.82e-14	-	246139	1	0.00233691	576.546
Ferritin	rs59348731	C	T	0.0205761	-0.1345	0.0193357	3.5e-12	-	246139	1	0.000729135	179.598
Ferritin	rs74691046	T	C	0.0387238	-0.1786	0.0231134	1.1e-14	-	246139	1	0.00237475	585.906
Ferritin	rs111279129	A	G	0.0235371	-0.1351	0.0193693	3.06e-12	-	246139	1	0.000838974	206.676
Ferritin	rs141864653	C	G	0.0233332	-0.1346	0.0196212	6.89e-12	-	246139	1	0.000825735	203.412
Ferritin	rs144591573	C	T	0.023364	-0.1363	0.0195465	3.1e-12	-	246139	1	0.000847817	208.856
Ferritin	rs74009475	C	T	0.0427347	-0.1331	0.0191675	3.81e-12	-	246139	1	0.00144944	357.278
Ferritin	rs78581820	T	C	0.0333481	-0.1324	0.0192576	6.19e-12	-	246139	1	0.00113018	278.493
Ferritin	rs149896003	T	C	0.0292812	-0.1798	0.0235149	2.07e-14	-	246139	1	0.00183777	453.176
Ferritin	rs555019997	C	T	0.00331377	-0.1376	0.0232728	3.37e-09	-	246139	1	0.000125068	30.7878
Ferritin	rs73415366	G	A	0.0304802	-0.1319	0.0192397	7.1e-12	-	246139	1	0.00102824	253.348
Ferritin	rs73415368	T	C	0.0334256	-0.1315	0.0192565	8.56e-12	-	246139	1	0.00111737	275.333
Ferritin	rs77449463	G	C	0.0293962	-0.1814	0.0235887	1.47e-14	-	246139	1	0.00187775	463.053
Ferritin	rs76796441	T	G	0.0286638	-0.1817	0.0235914	1.34e-14	-	246139	1	0.00183842	453.335
Ferritin	rs9302117	A	G	0.0333704	-0.133	0.0192129	4.44e-12	-	246139	1	0.00114118	281.208
Ferritin	rs73415393	T	C	0.0285904	-0.1272	0.019191	3.4e-11	-	246139	1	0.000898724	221.408
Ferritin	rs16976480	G	A	0.0286189	-0.1321	0.0192127	6.17e-12	-	246139	1	0.000970237	239.043
Ferritin	rs111614380	C	A	0.0331145	-0.1302	0.0192097	1.22e-11	-	246139	1	0.00108554	267.481
Ferritin	rs28570452	G	A	0.0312976	-0.1816	0.0236039	1.43e-14	-	246139	1	0.00199969	493.185
Ferritin	rs73417370	T	C	0.0283795	-0.132	0.019187	6e-12	-	246139	1	0.000960904	236.741
Ferritin	rs111594025	C	T	0.0285914	-0.1327	0.0191766	4.52e-12	-	246139	1	0.000978158	240.997
Ferritin	rs115165526	T	C	0.0284228	-0.1311	0.0191836	8.26e-12	-	246139	1	0.000949248	233.867
Ferritin	rs73417377	T	C	0.02792	-0.1348	0.0193498	3.25e-12	-	246139	1	0.000986343	243.015
Ferritin	rs73417380	G	T	0.028537	-0.1338	0.0191688	2.95e-12	-	246139	1	0.000992604	244.559
Ferritin	rs79460068	A	C	0.027906	-0.1781	0.0234602	3.16e-14	-	246139	1	0.00172093	424.316
Ferritin	rs111475679	A	G	0.0286736	-0.1338	0.0192329	3.48e-12	-	246139	1	0.000997216	245.697
Ferritin	rs111499181	A	G	0.0273246	-0.1329	0.0193098	5.88e-12	-	246139	1	0.000938863	231.306
Ferritin	rs113153171	T	C	0.0335073	-0.1337	0.019261	3.88e-12	-	246139	1	0.00115779	285.306
Ferritin	rs112495558	C	T	0.0282411	-0.1357	0.0191503	1.38e-12	-	246139	1	0.00101072	249.027
Ferritin	rs113007862	T	C	0.0285786	-0.1352	0.0191513	1.67e-12	-	246139	1	0.00101492	250.063
Ferritin	rs73419303	T	A	0.0285853	-0.1346	0.019333	3.35e-12	-	246139	1	0.00100616	247.903
Ferritin	rs16976561	G	A	0.028485	-0.1355	0.0193208	2.33e-12	-	246139	1	0.00101619	250.376
Ferritin	rs57373865	T	G	0.0286861	-0.1356	0.0191495	1.43e-12	-	246139	1	0.00102466	252.466
Ferritin	rs9806443	A	C	0.0311384	-0.1812	0.0236639	1.9e-14	-	246139	1	0.00198109	488.587
Ferritin	rs112463349	C	A	0.028405	-0.1331	0.0191334	3.49e-12	-	246139	1	0.000977838	240.918
Ferritin	rs113268431	C	T	0.028539	-0.1326	0.0191278	4.14e-12	-	246139	1	0.000974947	240.205
Ferritin	rs113538266	T	C	0.0285698	-0.1352	0.0193292	2.66e-12	-	246139	1	0.00101462	249.988
Ferritin	rs112591178	A	C	0.0288181	-0.1351	0.0193334	2.79e-12	-	246139	1	0.00102166	251.726
Ferritin	rs112334671	T	C	0.0341251	-0.1783	0.0234466	2.86e-14	-	246139	1	0.00209569	516.91
Ferritin	rs8024287	C	T	0.0332972	-0.1808	0.0235212	1.51e-14	-	246139	1	0.0021044	519.062
Ferritin	rs113802067	G	A	0.0287807	-0.1304	0.0191779	1.05e-11	-	246139	1	0.000950614	234.204
Ferritin	rs111738633	T	A	0.0286342	-0.1337	0.0191506	2.92e-12	-	246139	1	0.000994398	245.002
Ferritin	rs41534346	G	A	0.0279102	-0.135	0.0191697	1.89e-12	-	246139	1	0.000988933	243.654
Ferritin	rs56759729	T	A	0.0285951	-0.1358	0.0193814	2.44e-12	-	246139	1	0.00102452	252.431
Ferritin	rs58517305	T	C	0.0278801	-0.1346	0.0193306	3.33e-12	-	246139	1	0.000982052	241.957
Ferritin	rs73419325	C	T	0.022297	-0.1356	0.0191521	1.44e-12	-	246139	1	0.000801682	197.482
Ferritin	rs139017161	C	T	0.0106712	-0.1849	0.0244513	3.97e-14	-	246139	1	0.000721868	177.807
Ferritin	rs79446853	A	G	0.31182	-0.1129	0.00700757	2.13e-58	-	246139	1	0.00547046	1353.89
Ferritin	rs202246323	A	T	0.308689	-0.1134	0.00703314	1.74e-58	-	246139	1	0.00548846	1358.37
Ferritin	rs373842687	C	T	0.312434	-0.1056	0.00626666	1.03e-63	-	246139	1	0.00479105	1184.93
Ferritin	rs555679317	A	C	0.314515	-0.1054	0.0062709	2.14e-63	-	246139	1	0.00479017	1184.71
Ferritin	rs571998566	T	C	0.315012	-0.1053	0.00627309	3.09e-63	-	246139	1	0.00478516	1183.47
Ferritin	rs376508340	A	T	0.316001	-0.1053	0.0062701	2.7e-63	-	246139	1	0.00479326	1185.48
Ferritin	rs370711974	T	A	0.316631	-0.1053	0.0062701	2.7e-63	-	246139	1	0.00479839	1186.76
Ferritin	rs200860433	C	T	0.0838858	-0.1277	0.00935632	2.06e-42	-	246139	1	0.0025064	618.467
Ferritin	rs73419334	T	C	0.0224056	-0.1357	0.0191476	1.37e-12	-	246139	1	0.000806688	198.716
Ferritin	rs112746704	C	T	0.0222333	-0.1337	0.0191466	2.89e-12	-	246139	1	0.000777198	191.446
Ferritin	rs80033566	T	C	0.0296486	-0.1796	0.0237999	4.48e-14	-	246139	1	0.00185599	457.677
Ferritin	rs112443906	C	A	0.0220922	-0.1375	0.0192126	8.26e-13	-	246139	1	0.000816906	201.235
Ferritin	rs113778623	G	A	0.0242553	-0.1341	0.0192025	2.88e-12	-	246139	1	0.000851198	209.69
Ferritin	rs112744413	G	A	0.024269	-0.1368	0.019352	1.56e-12	-	246139	1	0.000886307	218.347
Ferritin	rs16976741	T	C	0.0147793	-0.1364	0.0193785	1.94e-12	-	246139	1	0.000541809	133.432
Ferritin	rs533123351	G	A	0.00249626	-0.1364	0.0196234	3.63e-12	TERB2	246139	1	9.26536e-05	22.8076
Ferritin	rs17521396	G	A	0.0050343	-0.2332	0.0269382	4.85e-18	TERB2	246139	1	0.000544796	134.168
Ferritin	rs75972482	T	C	0.029133	-0.2279	0.0267544	1.62e-17	TERB2	246139	1	0.00293808	725.302
Ferritin	rs147255096	A	T	0.0289404	-0.2281	0.0267523	1.51e-17	TERB2	246139	1	0.00292436	721.905
Ferritin	rs114370086	A	G	0.0304708	-0.2278	0.0267559	1.68e-17	-	246139	1	0.00306607	756.993
Ferritin	rs145260537	T	C	0.0046809	-0.2342	0.0271152	5.76e-18	-	246139	1	0.000511088	125.862
Ferritin	rs369914101	T	A	0.028654	-0.2282	0.026764	1.51e-17	-	246139	1	0.00289881	715.579
Ferritin	rs146026051	A	G	0.00328733	-0.2065	0.0195345	4.06e-26	-	246139	1	0.000279437	68.799
Ferritin	rs377558951	A	G	0.0309769	-0.2347	0.0269199	2.82e-18	-	246139	1	0.00330696	816.665
Ferritin	rs577915722	T	G	0.00253981	-0.141	0.0196643	7.48e-13	-	246139	1	0.000100731	24.7962
Ferritin	rs10162976	A	T	0.0297037	-0.2348	0.0269096	2.65e-18	-	246139	1	0.0031779	784.693
Ferritin	rs13379637	G	A	0.0297283	-0.2346	0.0269218	2.93e-18	SORD	246139	1	0.00317504	783.984
Ferritin	rs2600894	C	T	0.207459	-0.096	0.00683404	8e-45	SORD	246139	1	0.00303059	748.207
Ferritin	rs72722060	A	T	0.0786656	-0.1071	0.00818007	3.62e-39	SORD	246139	1	0.00166269	409.931
Ferritin	rs270821	T	A	0.0718012	-0.1138	0.00805021	2.27e-45	SORD	246139	1	0.00172619	425.613
Ferritin	rs113605828	T	C	0.0587205	-0.0772	0.00967487	1.47e-15	SORD	246139	1	0.00065883	162.269
Ferritin	rs72722063	A	G	0.210061	-0.0988	0.00684732	3.4e-47	SORD	246139	1	0.00323954	799.962
Ferritin	rs74011328	G	A	0.21247	-0.1077	0.00637985	6.18e-64	SORD	246139	1	0.00388173	959.161
Ferritin	rs2412952	G	A	0.212559	-0.0972	0.00689471	3.92e-45	SORD	246139	1	0.00316271	780.931
Ferritin	rs1814537	A	T	0.115763	-0.1537	0.0195464	3.74e-15	SORD	246139	1	0.00483633	1196.18
Ferritin	rs138411875	G	A	0.0350492	-0.146	0.0193746	4.86e-14	SORD	246139	1	0.00144185	355.404
Ferritin	rs3784573	G	A	0.211974	-0.0973	0.00689491	3.21e-45	SORD	246139	1	0.00316285	780.964
Ferritin	rs112928078	T	C	0.0352545	-0.1426	0.0193129	1.54e-13	SORD	246139	1	0.00138324	340.937
Ferritin	rs79457997	T	C	0.0330229	-0.2361	0.0268656	1.52e-18	SORD	246139	1	0.00356003	879.385
Ferritin	rs4100657	A	G	0.033059	-0.2313	0.0268682	7.39e-18	SORD	246139	1	0.00342036	844.766
Ferritin	rs558267345	G	A	0.0154801	-0.1373	0.019548	2.16e-12	SORD	246139	1	0.000574605	141.513
Ferritin	rs556880013	T	G	0.0320492	-0.2295	0.0266917	8.1e-18	SORD	246139	1	0.00326788	806.982
Ferritin	rs76661354	G	A	0.0317407	-0.2351	0.0268193	1.85e-18	SORD	246139	1	0.00339737	839.069
Ferritin	rs546483634	T	C	0.00254854	-0.1372	0.019904	5.46e-12	SORD	246139	1	9.57022e-05	23.5581
Ferritin	rs188084239	C	G	0.00254571	-0.1398	0.0198386	1.83e-12	SORD	246139	1	9.92535e-05	24.4324
Ferritin	rs556757124	C	G	0.00150441	-0.1685	0.0254513	3.58e-11	SORD	246139	1	8.52988e-05	20.997
Ferritin	rs368889922	A	G	0.00244037	-0.1979	0.0260287	2.89e-14	SORD	246139	1	0.000190685	46.9436
Ferritin	rs375711359	T	G	0.00352595	-0.2009	0.0259299	9.35e-15	SORD	246139	1	0.000283617	69.8284
Ferritin	rs77475259	A	G	0.0219877	-0.1962	0.0157302	1.05e-35	SORD	246139	1	0.00165559	408.178
Ferritin	rs145096571	T	C	0.00410812	-0.2314	0.0275259	4.22e-17	SORD	246139	1	0.000438139	107.89
Ferritin	rs140661093	T	C	0.00139864	-0.2097	0.0224362	9.06e-21	-	246139	1	0.000122836	30.2382
Ferritin	rs138426684	T	C	0.0040514	-0.2316	0.0274591	3.33e-17	-	246139	1	0.000432862	106.59
Ferritin	rs4775741	A	G	0.00412651	-0.2316	0.0274579	3.32e-17	-	246139	1	0.000440853	108.558
Ferritin	rs4775742	T	G	0.00419215	-0.2316	0.0274463	3.22e-17	-	246139	1	0.000447837	110.279
Ferritin	rs199138	G	A	0.705386	0.1464	0.00642217	5.02e-115	DUOX2	246139	1	0.00890826	2212.36
Ferritin	rs4774515	T	C	0.0415487	-0.237	0.0267021	6.95e-19	DUOX2	246139	1	0.00447357	1106.06
Ferritin	rs113618416	T	C	0.0428007	-0.2382	0.0266425	3.87e-19	DUOX2	246139	1	0.00464907	1149.65
Ferritin	rs111988186	T	C	0.00415663	-0.2312	0.027463	3.81e-17	DUOX2	246139	1	0.000442525	108.97
Ferritin	rs112598817	T	C	0.00449211	-0.2256	0.0273544	1.62e-16	DUOX2	246139	1	0.000455201	112.093
Ferritin	rs76356689	A	G	0.043098	-0.2381	0.026694	4.68e-19	DUOX2	246139	1	0.00467599	1156.34
Ferritin	rs78256554	A	G	0.0434513	-0.2375	0.0267137	6.08e-19	DUOX2	246139	1	0.00468885	1159.54
Ferritin	rs185286002	T	A	0.00302278	-0.2463	0.0292895	4.13e-17	DUOX2	246139	1	0.000365638	90.03
Ferritin	rs149711152	G	A	0.000798654	-0.1948	0.0274984	1.4e-12	DUOXA1/DUOXA2	246139	1	6.05647e-05	14.9081
Ferritin	rs188768983	G	T	0.00398625	-0.1239	0.0186439	3.02e-11	DUOXA1	246139	1	0.0001219	30.0077
Ferritin	rs188634829	G	A	0.00126234	-0.2148	0.0361077	2.7e-09	SHF	246139	1	0.000116339	28.6387
Ferritin	rs183200136	T	G	0.00325439	-0.1374	0.0228433	1.8e-09	-	246139	1	0.000122478	30.15
Ferritin	rs9921222	T	C	0.50792	-0.0248	0.00348381	1.09e-12	AXIN1	246139	1	0.000307443	75.6963
Ferritin	rs545779157	T	C	0.00463723	0.2097	0.0257536	3.87e-16	-	246139	1	0.000405945	99.9586
Ferritin	rs150983647	T	C	0.00385659	0.2027	0.0249732	4.79e-16	-	246139	1	0.000315692	77.7279
Ferritin	rs62074125	C	A	0.17273	0.0212	0.00388354	4.79e-08	WNT3/LRRC37A2	246139	1	0.000128445	31.6191
Ferritin	rs34523089	T	C	0.114172	0.0686	0.00470122	3.16e-48	RNF43	246139	1	0.000951889	234.518
Ferritin	rs547225272	T	C	0.00409573	0.1046	0.017905	5.16e-09	TEX14/IGBP1P2	246139	1	8.9257e-05	21.9714
Ferritin	rs113126189	C	A	0.179531	-0.0408	0.00442175	2.78e-20	TEX14/IGBP1P2	246139	1	0.000490403	120.765
Ferritin	rs2029792	A	T	0.628247	-0.0282	0.00355048	1.98e-15	PPM1E	246139	1	0.000371461	91.4643
Ferritin	rs1292070	C	A	0.409677	-0.0342	0.00362938	4.38e-21	-	246139	1	0.000565736	139.327
Ferritin	rs375859370	C	T	0.0815541	-0.0301	0.00542182	2.83e-08	-	246139	1	0.000135726	33.4117
Ferritin	rs2952290	A	G	0.736282	-0.0251	0.00419466	2.18e-09	PRKAR1A	246139	1	0.000244659	60.2343
Ferritin	rs708686	T	C	0.464103	-0.0307	0.00401138	1.96e-14	FUT6	246139	1	0.000468816	115.447
Ferritin	rs4808802	C	G	0.304474	0.0275	0.00414953	3.42e-11	ELL	246139	1	0.000320301	78.8632
Ferritin	rs2432132	T	C	0.434902	-0.0284	0.0039666	8.08e-13	FUT2/LOC105447645	246139	1	0.000396444	97.6182
Ferritin	rs452270	C	T	0.398674	-0.0197	0.00347676	1.46e-08	RASIP1	246139	1	0.000186076	45.8087
Ferritin	rs7225558	T	C	0.501483	-0.0414	0.00356765	3.92e-31	RPS6KB1	246139	1	0.000856972	211.114
TfSat	rs13007705	T	C	0.459068	0.0331	0.00465059	1.1e-12	ERFE	131471	1	0.000544134	71.5757
TfSat	rs12633819	G	A	0.324366	0.0285	0.00472794	1.66e-09	LRIG1	131471	1	0.000356013	46.8214
TfSat	rs186149452	G	A	0.00129729	0.3202	0.0343343	1.1e-20	-	131471	1	0.000265673	34.937
TfSat	rs574916933	T	C	0.00114867	0.3498	0.0326172	7.82e-27	DCDC2	131471	1	0.00028078	36.9242
TfSat	rs9379740	A	C	0.245954	-0.0393	0.00485911	6.07e-16	-	131471	1	0.000572884	75.3597
TfSat	rs7749494	A	G	0.0580237	0.2094	0.00759788	3.33e-167	CARMIL1/LOC124901281	131471	1	0.00479324	633.197
TfSat	rs75411248	G	A	0.00293853	0.4065	0.0262071	2.92e-54	CARMIL1	131471	1	0.000968286	127.423
TfSat	rs1937130	A	T	0.322451	-0.0677	0.004551	4.73e-50	SLC17A1	131471	1	0.00200268	263.819
TfSat	rs1799945	G	C	0.101699	0.2127	0.00658428	6.1e-229	HFE/HFE-AS1	131471	1	0.00826614	1095.8
TfSat	rs1800562	A	G	0.0387973	0.4466	0.0120488	1e-300	HFE/HFE-AS1	131471	1	0.0148759	1985.25
TfSat	rs143923288	A	G	0.000648666	0.5027	0.0275525	2.26e-74	H4C8/LOC124901287	131471	1	0.000327632	43.0876
TfSat	rs145513964	G	A	0.00459814	0.3945	0.0281976	1.78e-44	LOC107986583	131471	1	0.00142464	187.563
TfSat	rs3933230	C	A	0.438062	0.0501	0.00465806	5.58e-27	GUSBP2	131471	1	0.00123575	162.663
TfSat	rs13201491	A	C	0.670512	0.0436	0.00583783	8.11e-14	GUSBP2	131471	1	0.000839942	110.519
TfSat	rs71557359	A	C	0.208357	-0.0441	0.00605538	3.27e-13	GUSBP2	131471	1	0.00064157	84.4007
TfSat	rs193167699	T	C	0.00225695	0.1961	0.0285679	6.68e-12	LINC00240	131471	1	0.000173191	22.7732
TfSat	rs183958383	T	C	0.000656102	0.3395	0.0601728	1.68e-08	-	131471	1	0.000151146	19.874
TfSat	rs73739172	A	T	0.0167134	0.1961	0.0289476	1.25e-11	-	131471	1	0.00126395	166.38
TfSat	rs71559032	G	A	0.0259042	0.2299	0.00825102	7.45e-171	-	131471	1	0.00266735	351.611
TfSat	rs187257713	G	T	0.00735305	0.1469	0.0229828	1.64e-10	-	131471	1	0.000315018	41.4282
TfSat	rs113161889	T	C	0.0019018	0.2184	0.0291086	6.24e-14	-	131471	1	0.000181081	23.8108
TfSat	rs112499816	C	A	0.0013203	0.2173	0.0285119	2.51e-14	-	131471	1	0.000124522	16.3729
TfSat	rs2394103	A	T	0.284563	-0.0297	0.00534124	2.69e-08	LOC107986586	131471	1	0.000359164	47.2358
TfSat	rs113264868	T	G	0.00136902	0.2343	0.0294477	1.77e-15	LOC105374996	131471	1	0.000150103	19.7369
TfSat	rs113605700	A	G	0.00170868	0.2338	0.0301019	8.04e-15	-	131471	1	0.000186482	24.5212
TfSat	rs141695563	G	A	0.00150424	0.235	0.029307	1.07e-15	-	131471	1	0.000165894	21.8135
TfSat	rs113530338	G	A	0.00148434	0.2298	0.0287579	1.34e-15	-	131471	1	0.000156537	20.583
TfSat	rs139575265	T	C	0.00283409	0.428	0.0309679	1.91e-43	-	131471	1	0.00103538	136.261
TfSat	rs187758277	A	G	0.00276906	0.3447	0.0415736	1.12e-16	LOC105375005	131471	1	0.000656206	86.3273
TfSat	rs562809762	T	A	0.00397521	0.1808	0.028257	1.57e-10	VPS52	131471	1	0.000258855	34.0402
TfSat	rs545977991	A	G	0.00246218	0.165	0.0265523	5.16e-10	WDR46	131471	1	0.000133735	17.5844
TfSat	rs191920332	T	C	0.00231	0.1598	0.0267445	2.3e-09	DAXX/SMIM40/LOC124901303	131471	1	0.000117704	15.4762
TfSat	rs181939659	T	C	0.00220371	0.1689	0.0270649	4.36e-10	-	131471	1	0.000125454	16.4954
TfSat	rs9399136	C	T	0.186464	0.0673	0.00515175	5.32e-39	-	131471	1	0.00137415	180.906
TfSat	rs12718598	C	T	0.497431	0.0255	0.00453445	1.87e-08	IKZF1	131471	1	0.000325116	42.7566
TfSat	rs541172189	C	T	0.00181227	0.1511	0.0205686	2.04e-13	STAG3/CASTOR3	131471	1	8.26025e-05	10.8606
TfSat	rs199710259	A	G	0.00201268	0.1536	0.020936	2.19e-13	PMS2P1	131471	1	9.47788e-05	12.4617
TfSat	rs7385804	A	C	0.64931	0.0618	0.00471381	2.87e-39	TFR2	131471	1	0.00173933	229.067
TfSat	rs183181389	A	G	0.21752	-0.0372	0.00512043	3.73e-13	GIGYF1	131471	1	0.000471073	61.9607
TfSat	rs7807429	T	C	0.808456	0.0467	0.00610611	2.04e-14	-	131471	1	0.000675443	88.8599
TfSat	rs2406257	A	G	0.79146	0.0444	0.0060993	3.35e-13	ZAN	131471	1	0.00065075	85.6092
TfSat	rs10421599	A	G	0.202329	-0.03	0.00550146	4.95e-08	USF2	131471	1	0.000290506	38.2036
TfSat	rs12975762	G	A	0.328472	-0.032	0.00488696	5.83e-11	-	131471	1	0.000451744	59.4172
TfSat	rs5756480	C	A	0.528303	0.0786	0.0045609	1.49e-66	TST	131471	1	0.00307908	406.054
TfSat	rs855791	G	A	0.646861	0.1714	0.00462421	1e-300	TMPRSS6	131471	1	0.0134217	1788.55
TfSat	rs147708411	A	G	0.00246665	0.1522	0.0267976	1.35e-08	IL2RB	131471	1	0.000113997	14.9888
TfSat	rs573555348	G	A	0.00230916	0.1457	0.0241936	1.72e-09	-	131471	1	9.78134e-05	12.8607
TfSat	rs540908298	G	A	0.00230813	0.1392	0.0240215	6.84e-09	PLA2G6	131471	1	8.92412e-05	11.7335
TfSat	rs11703844	C	T	0.00246052	0.1443	0.0262007	3.64e-08	KCNJ4/LOC105373029	131471	1	0.000102216	13.4397
TfSat	rs35871184	C	T	0.00231046	0.1473	0.0264935	2.7e-08	CBY1	131471	1	0.00010003	13.1521
TfSat	rs79446853	A	G	0.31182	-0.0532	0.00903147	3.85e-09	-	131471	1	0.00121467	159.886
TfSat	rs202246323	A	T	0.308689	-0.0529	0.00908825	5.86e-09	-	131471	1	0.00119436	157.209
TfSat	rs373842687	C	T	0.312434	-0.0518	0.00814683	2.04e-10	-	131471	1	0.00115282	151.735
TfSat	rs555679317	A	C	0.314515	-0.0517	0.00814866	2.23e-10	-	131471	1	0.00115253	151.696
TfSat	rs571998566	T	C	0.315012	-0.0516	0.00814661	2.39e-10	-	131471	1	0.00114905	151.238
TfSat	rs376508340	A	T	0.316001	-0.0517	0.00815305	2.28e-10	-	131471	1	0.00115546	152.083
TfSat	rs370711974	T	A	0.316631	-0.0517	0.00815305	2.28e-10	-	131471	1	0.0011567	152.246
TfSat	rs199138	G	A	0.705386	0.0566	0.00840723	1.67e-11	DUOX2	131471	1	0.00133151	175.285
TfSat	rs186927475	G	T	0.00188989	0.2013	0.036481	3.43e-08	LOC105374976/LOC124900213	131471	1	0.000152873	20.1012
TfSat	rs182603427	C	T	0.00509789	0.1427	0.0218727	6.84e-11	DCDC2	131471	1	0.000206561	27.162
TfSat	rs143697329	T	C	0.00363771	0.1456	0.0228022	1.71e-10	KIAA0319	131471	1	0.000153673	20.2064
TfSat	rs566280007	A	G	0.000427832	0.3392	0.0600073	1.58e-08	RIPOR2	131471	1	9.84077e-05	12.9388
TfSat	rs9467356	A	G	0.53225	-0.0254	0.00455226	2.41e-08	RIPOR2/LOC105374981	131471	1	0.000321238	42.2464
TfSat	rs391867	T	C	0.540209	-0.0255	0.00455202	2.12e-08	RIPOR2/LOC105374981	131471	1	0.000323022	42.4812
TfSat	rs435086	C	T	0.539291	-0.0254	0.00454064	2.22e-08	RIPOR2/LOC105374981	131471	1	0.000320588	42.1609
TfSat	rs369964	A	G	0.539877	-0.0258	0.00457194	1.67e-08	RIPOR2/LOC105374981	131471	1	0.000330703	43.4916
TfSat	rs680009	G	A	0.5359	-0.0252	0.00458344	3.84e-08	RIPOR2/LOC105374981	131471	1	0.000315883	41.542
TfSat	rs571790607	G	A	0.00045625	0.433	0.066721	8.6e-11	-	131471	1	0.000171006	22.4858
TfSat	rs561633261	A	G	0.00051345	0.4329	0.0667092	8.62e-11	CMAHP	131471	1	0.000192345	25.2922
TfSat	rs567889632	G	A	0.000877068	0.3029	0.0546436	2.97e-08	CARMIL1/LOC124901281	131471	1	0.000160798	21.1434
TfSat	rs543954785	T	C	0.014348	-0.093	0.0161667	8.79e-09	GUSBP2	131471	1	0.000244631	32.1693
TfSat	rs12207080	A	G	0.560963	0.0377	0.00490295	1.48e-14	GUSBP2	131471	1	0.000700081	92.1034
TfSat	rs2666667	T	G	0.577109	0.0372	0.00490404	3.31e-14	GUSBP2	131471	1	0.000675464	88.8626
TfSat	rs10946890	A	G	0.483243	0.0397	0.00479841	1.3e-16	LINC00240	131471	1	0.00078716	103.569
TfSat	rs113340697	A	G	0.00130541	0.1874	0.0312234	1.95e-09	-	131471	1	9.1569e-05	12.0396
TfSat	rs78007034	C	G	0.0293022	0.0691	0.0118923	6.23e-09	PGBD1	131471	1	0.000271625	35.72
TfSat	rs9468454	C	A	0.245275	-0.0383	0.00616693	5.28e-10	-	131471	1	0.000543088	71.438
TfSat	rs3130717	G	T	0.394649	0.033	0.0045092	2.51e-13	-	131471	1	0.000520327	68.4425
TfSat	rs546698359	C	G	0.00131286	0.2439	0.037501	7.83e-11	OR12D2	131471	1	0.000155992	20.5113
TfSat	rs145224180	G	A	0.00130474	0.21	0.0354515	3.15e-09	MAS1L/LOC105375008	131471	1	0.000114928	15.1112
TfSat	rs547760221	T	C	0.000736735	0.4414	0.0764573	7.78e-09	-	131471	1	0.000286871	37.7254
TfSat	rs74338506	A	G	0.0153431	-0.085	0.0153176	2.87e-08	FYN	131471	1	0.000218306	28.7068
TIBC	rs186149452	G	A	0.00129729	-0.3085	0.0358181	7.12e-18	-	135430	1	0.000246612	33.4065
TIBC	rs574916933	T	C	0.00114867	-0.3361	0.0340111	4.98e-23	DCDC2	135430	1	0.000259217	35.1143
TIBC	rs9379740	A	C	0.245954	0.038	0.00498993	2.63e-14	-	135430	1	0.00053561	72.5755
TIBC	rs7749494	A	G	0.0580237	-0.2135	0.00779173	2.68e-165	CARMIL1/LOC124901281	135430	1	0.00498278	678.187
TIBC	rs75411248	G	A	0.00293853	-0.4007	0.0272192	4.71e-49	CARMIL1	135430	1	0.000940852	127.538
TIBC	rs1937130	A	T	0.322451	0.0625	0.00467197	8.17e-41	SLC17A1	135430	1	0.00170685	231.55
TIBC	rs1799945	G	C	0.101699	-0.1159	0.00674929	4.29e-66	HFE/HFE-AS1	135430	1	0.00245434	333.204
TIBC	rs1800562	A	G	0.0387973	-0.4491	0.0121163	1e-300	HFE/HFE-AS1	135430	1	0.0150429	2068.35
TIBC	rs143923288	A	G	0.000648666	-0.4965	0.0285295	7.82e-68	H4C8/LOC124901287	135430	1	0.000319601	43.2967
TIBC	rs145513964	G	A	0.00459814	-0.3701	0.0287868	7.9e-38	LOC107986583	135430	1	0.00125386	170.021
TIBC	rs3933230	C	A	0.438062	-0.0426	0.00478451	5.4e-19	GUSBP2	135430	1	0.000893456	121.107
TIBC	rs13201491	A	C	0.670512	-0.0355	0.00596569	2.67e-09	GUSBP2	135430	1	0.000556843	75.4542
TIBC	rs71557359	A	C	0.208357	0.0348	0.00619221	1.91e-08	GUSBP2	135430	1	0.000399508	54.1262
TIBC	rs183958383	T	C	0.000656102	-0.3445	0.0629615	4.46e-08	-	135430	1	0.000155631	21.08
TIBC	rs71559032	G	A	0.0259042	-0.2444	0.00843884	2.02e-184	-	135430	1	0.00301442	409.471
TIBC	rs113161889	T	C	0.0019018	-0.1667	0.0303122	3.81e-08	-	135430	1	0.000105497	14.2887
TIBC	rs113264868	T	G	0.00136902	-0.175	0.0306401	1.12e-08	LOC105374996	135430	1	8.37379e-05	11.3414
TIBC	rs113605700	A	G	0.00170868	-0.1769	0.0313706	1.71e-08	-	135430	1	0.000106759	14.4597
TIBC	rs141695563	G	A	0.00150424	-0.1735	0.0304918	1.27e-08	-	135430	1	9.04259e-05	12.2473
TIBC	rs139575265	T	C	0.00283409	-0.4147	0.0322874	9.29e-38	-	135430	1	0.00097203	131.768
TIBC	rs187758277	A	G	0.00276906	-0.3597	0.0434046	1.16e-16	LOC105375005	135430	1	0.000714559	96.8405
TIBC	rs9399136	C	T	0.186464	-0.0334	0.0052865	2.65e-10	-	135430	1	0.000338451	45.8512
TIBC	rs855791	G	A	0.646861	-0.026	0.00468588	2.88e-08	TMPRSS6	135430	1	0.00030884	41.8385
TIBC	rs7596205	A	G	0.0752368	-0.0469	0.00765342	8.9e-10	SLC40A1	135430	1	0.000306081	41.4646
TIBC	rs79446853	A	G	0.31182	0.0671	0.00918163	2.71e-13	-	135430	1	0.00193233	262.198
TIBC	rs202246323	A	T	0.308689	0.0675	0.00923384	2.67e-13	-	135430	1	0.00194461	263.868
TIBC	rs373842687	C	T	0.312434	0.067	0.00831365	7.69e-16	-	135430	1	0.00192865	261.697
TIBC	rs555679317	A	C	0.314515	0.0663	0.00832987	1.73e-15	-	135430	1	0.00189538	257.175
TIBC	rs571998566	T	C	0.315012	0.0662	0.00832026	1.77e-15	-	135430	1	0.00189128	256.618
TIBC	rs376508340	A	T	0.316001	0.0663	0.00832987	1.73e-15	-	135430	1	0.00190021	257.831
TIBC	rs370711974	T	A	0.316631	0.0663	0.00832987	1.73e-15	-	135430	1	0.00190224	258.108
TIBC	rs270821	T	A	0.0718012	0.0651	0.0108669	2.09e-09	SORD	135430	1	0.000564891	76.5453
TIBC	rs74011328	G	A	0.21247	0.0592	0.00896616	4.04e-11	SORD	135430	1	0.00117284	159.022
TIBC	rs199138	G	A	0.705386	-0.0807	0.00863981	9.59e-21	DUOX2	135430	1	0.00270681	367.573
TIBC	rs186927475	G	T	0.00188989	-0.2169	0.0378168	9.72e-09	LOC105374976/LOC124900213	135430	1	0.000177486	24.0408
TIBC	rs182603427	C	T	0.00509789	-0.1638	0.0226043	4.28e-13	DCDC2	135430	1	0.000272163	36.8685
TIBC	rs12207080	A	G	0.560963	-0.0379	0.00502836	4.8e-14	GUSBP2	135430	1	0.000707528	95.887
TIBC	rs2666667	T	G	0.577109	-0.0382	0.00502541	2.93e-14	GUSBP2	135430	1	0.000712267	96.5297
TIBC	rs10946890	A	G	0.483243	-0.0404	0.00492044	2.2e-16	LINC00240	135430	1	0.000815163	110.486
TIBC	rs3130717	G	T	0.394649	-0.0395	0.0046297	1.44e-17	-	135430	1	0.000745491	101.036
TIBC	rs546698359	C	G	0.00131286	-0.2591	0.0387212	2.21e-11	OR12D2	135430	1	0.000176041	23.845
TIBC	rs145224180	G	A	0.00130474	-0.2297	0.0364881	3.07e-10	MAS1L/LOC105375008	135430	1	0.000137502	18.6242
TIBC	rs4846335	A	C	0.0921964	0.0445	0.00749301	2.87e-09	HLX-AS1	135430	1	0.000331479	44.9064
TIBC	rs73200225	A	G	0.00273169	-0.3508	0.0414776	2.73e-17	LOC107986023	135430	1	0.000670492	90.8643
TIBC	rs192635753	A	G	0.00398585	-0.1808	0.029109	5.26e-10	RAB6B	135430	1	0.000259546	35.1589
TIBC	rs114179109	C	T	0.00208253	0.1426	0.0258852	3.61e-08	PIK3CB	135430	1	8.45192e-05	11.4472
TIBC	rs185941772	A	G	0.00214702	0.1415	0.025894	4.64e-08	PIK3CB	135430	1	8.57919e-05	11.6196
TIBC	rs145712864	A	G	0.000705973	-0.2509	0.0451323	2.71e-08	CASC15	135430	1	8.88204e-05	12.0298
TIBC	rs150258024	A	G	0.00181405	-0.2242	0.0373702	1.98e-09	-	135430	1	0.000182038	24.6576
TIBC	rs149124714	A	G	0.00370275	-0.211	0.0345459	1.01e-09	CARMIL1	135430	1	0.00032848	44.5
TIBC	rs554683944	A	G	0.00128388	-0.1893	0.0311672	1.25e-09	CARMIL1	135430	1	9.18962e-05	12.4465
TIBC	rs559747474	T	C	0.00276931	-0.2311	0.0405659	1.22e-08	SLC17A2	135430	1	0.000294983	39.9608
TIBC	rs12665603	C	G	0.0240242	0.0552	0.00992947	2.71e-08	-	135430	1	0.000142888	19.3538
TIBC	rs17767742	G	C	0.283125	0.0305	0.00508171	1.95e-09	LOC105371356	135430	1	0.000377617	51.1593
TIBC	rs7225558	T	C	0.501483	0.0268	0.0048044	2.43e-08	RPS6KB1	135430	1	0.000359117	48.6519
TIBC	rs12976652	C	T	0.0926191	-0.0446	0.00748546	2.55e-09	MYPOP	135430	1	0.000334341	45.2943

[truncated: 32 more sheets: ST10, ST11, ST12, ST13, ST14, ST15, ST16, ST17, ST18, ST19, ST20, ST21, ST22, ST23, ST24, ST25, ST26, ST27, ST28, ST29 …]
